# Supplementary material for: Cataloging the Genetic Response: Unveiling Drought-Responsive Gene Expression in Oil Tea Camellia (Camellia oleifera Abel.) through Transcriptomics
Source: Life (Basel). 2024 Aug 8;14(8):989. doi: 10.3390/life14080989 (PMC11355629; doi:10.3390/life14080989)
Supplement: Supplementary file 1 [file life-14-00989-s001.zip]

Archive with 2 entries (1 files):
- Supplementary Tables/
- Supplementary Tables/Supplementary Tables.xlsx
