# Supplementary material for: Cataloging the Genetic Response: Unveiling Drought-Responsive Gene Expression in Oil Tea Camellia (Camellia oleifera Abel.) through Transcriptomics
Source: Life (Basel). 2024 Aug 8;14(8):989. doi: 10.3390/life14080989 (PMC11355629; doi:10.3390/life14080989)
Supplement: Supplementary file 1 [file life-14-00989-s001.zip › Supplementary Tables/Supplementary Tables.xlsx]

## Sheet: Table S1
Table S1. Transcriptome Sequencing and Assembly of C. oleifera
Sample name	Raw reads	Raw bases	Clean reads	Mapped Reads	Q30	GC content
0 d-1	40768588	6.11	39099210	37065500	0.9632	0.4449
0 d-2	41823644	6.27	40093652	38028586	0.9622	0.4481
0 d-3	39667050	5.95	38024662	36255246	0.9635	0.4481
8 d-1	39092458	5.86	37210418	35525108	0.9633	0.4481
8 d-2	40235756	6.03	38530936	36656378	0.9629	0.4472
8 d-3	38356506	5.75	36844334	35274466	0.9645	0.4452
15 d-1	44590766	6.68	42556954	40464520	0.963	0.4465
15 d-2	40005960	6	38061768	36455098	0.9626	0.4585
15 d-3	43899570	6.58	41848148	39794900	0.9627	0.4441

## Sheet: Table S2
Table S2. The top 20 GO terms of DEGs after drought treatment
0 d vs 8 d		0 d vs 15d
GO accession	Description	GO accession	Description
GO:0008150	biological_process	GO:0009654	photosystem II oxygen evolving complex
GO:0009987	cellular process	GO:1990204	oxidoreductase complex
GO:0009654	photosystem II oxygen evolving complex	GO:0008150	biological_process
GO:0042651	thylakoid membrane	GO:0008152	metabolic process
GO:0009056	catabolic process	GO:0042651	thylakoid membrane
GO:1990204	oxidoreductase complex	GO:0009058	biosynthetic process
GO:0034357	photosynthetic membrane	GO:0034357	photosynthetic membrane
GO:0009579	thylakoid	GO:0044237	cellular metabolic process
GO:0043648	dicarboxylic acid metabolic process	GO:0009521	photosystem
GO:1901575	organic substance catabolic process	GO:0009579	thylakoid
GO:0009521	photosystem	GO:0009987	cellular process
GO:0006536	glutamate metabolic process	GO:0019898	extrinsic component of membrane
GO:0016853	isomerase activity	GO:0009056	catabolic process
GO:0005509	calcium ion binding	GO:0044238	primary metabolic process
GO:0009523	photosystem II	GO:0050662	obsolete coenzyme binding
GO:0006537	glutamate biosynthetic process	GO:0010467	gene expression
GO:0043650	dicarboxylic acid biosynthetic process	GO:0016616	oxidoreductase activity, acting on the CH-OH group of donors, NAD or NADP as acceptor
GO:0015979	photosynthesis	GO:0071704	organic substance metabolic process
GO:0009084	glutamine family amino acid biosynthetic process	GO:0003723	RNA binding
GO:0009057	macromolecule catabolic process	GO:1901576	organic substance biosynthetic process

## Sheet: Table S3
Table S3. DEGs of Protein Kinases and Proteases under Drought
Gene ID	Gene Family	0 d	8 d	15 d	Product
gene-LOK49_Contig119G00003	SBT	6.84383	2.42705	1.39085	Subtilisin-like protease SBT5.3
gene-LOK49_LG01G03215	SBT	30.767	8.78747	3.30089	Subtilisin-like protease SBT1.7
gene-LOK49_LG02G01108	SBT	22.6391	6.33188	7.74708	Subtilisin-like protease SBT5.4
gene-LOK49_LG02G03474	SBT	17.3297	0.223518	0.352478	Subtilisin-like protease SBT1.7
gene-LOK49_LG02G03477	SBT	3.08298	0.798805	1.92092	Subtilisin-like protease SBT1.7
gene-LOK49_LG04G00852	SBT	21.5872	1.12301	0.934586	Subtilisin-like protease SBT1.7
gene-LOK49_LG04G00870	SBT	31.1099	13.9227	4.60464	Subtilisin-like protease SBT1.7
gene-LOK49_LG04G02921	SBT	1.26281	0.264662	0.0675547	Subtilisin-like protease SBT3.8
gene-LOK49_LG05G03443	SBT	6.02595	0.0805673	0.0738423	Subtilisin-like protease SBT3
gene-LOK49_LG07G02841	SBT	4.5324	1.63789	0.641939	Subtilisin-like protease SBT5.3
gene-LOK49_LG09G01065	SBT	3.69368	1.23318	0.314194	Subtilisin-like protease SBT5.6
gene-LOK49_LG12G00502	SBT	2.3592	0.1388	0.201786	Subtilisin-like protease SBT1.7
gene-LOK49_LG01G02882	Serine protease	41.7977	79.5344	94.6187	putative serine protease EDA2
gene-LOK49_LG01G00128	Cysteine protease	32.6932	75.6905	70.3555	Cysteine protease ATG4
gene-LOK49_LG02G03733	Cysteine protease	149.121	450.456	694.519	Cysteine protease RD19A
gene-LOK49_LG05G03703	Cysteine protease	11.5242	38.03	38.3871	putative cysteine protease RD21B
gene-LOK49_LG05G03711	Cysteine protease	355.102	636.398	931.088	Cysteine protease RD19A
gene-LOK49_LG09G02066	Cysteine protease	1.63372	0.432038	0.36851	Senescence-specific cysteine protease SAG39
gene-LOK49_LG12G02275	Cysteine protease	24.5315	1.96684	1.05696	Senescence-specific cysteine protease SAG12
gene-LOK49_LG10G02537	Cysteine proteinase inhibitor	893.138	2073.05	3067.38	Cysteine proteinase inhibitor 6
gene-LOK49_LG11G00257	Cysteine proteinase inhibitor	7.59536	16.484	15.2518	Cysteine proteinase inhibitor 3
gene-LOK49_LG11G00268	Cysteine proteinase inhibitor	35.9829	69.9564	59.0549	Cysteine proteinase inhibitor 3
gene-LOK49_LG11G00119	Protease	3.52613	8.64427	8.44006	Protease 2
gene-LOK49_LG03G00769	Aspartic protease	5.63267	3.4844	1.82529	Protein ASPARTIC PROTEASE IN GUARD CELL 1
gene-LOK49_LG01G00055	Aspartic proteinase	4.37999	9.44974	13.9899	Aspartic proteinase-like protein 2
gene-LOK49_LG01G00751	Aspartic proteinase	0.900867	33.5437	26.7736	Aspartic proteinase PCS1
gene-LOK49_LG01G02385	Aspartic proteinase	1.65324	10.6263	4.21456	Aspartic proteinase-like protein 1
gene-LOK49_LG08G00227	Aspartic proteinase	16.5568	1.17449	0.335387	Aspartic proteinase
gene-LOK49_LG12G01760	Aspartic proteinase	1.15052	3.79892	11.9416	Aspartic proteinase-like protein 2
gene-LOK49_LG01G02810	Aspartyl protease	8.15407	3.73473	4.6934	Aspartyl protease family protein 1
gene-LOK49_LG03G02097	Aspartyl protease	1.22029	4.59368	4.84645	Aspartyl protease family protein 2
gene-LOK49_LG04G01295	Aspartyl protease	3.42496	8.94106	7.04792	Aspartyl protease family protein 1
gene-LOK49_LG07G01629	Aspartyl protease	20.8854	3.12095	1.48431	Aspartyl protease family protein
gene-LOK49_LG12G01923	Aspartyl protease	3.87263	1.59471	0.631139	putative aspartyl protease
gene-LOK49_LG13G02803	Aspartyl protease	27.7747	2.81095	0.523727	Aspartyl protease family protein
gene-LOK49_LG13G02806	Aspartyl protease	1.87969	0.220411	0	Aspartyl protease family protein
gene-LOK49_LG13G02815	Aspartyl protease	4.14673	1.6558	0.369687	Aspartyl protease family protein
gene-LOK49_LG13G02817	Aspartyl protease	36.4599	3.19026	0.06627	Aspartyl protease family protein
gene-LOK49_LG13G02826	Aspartyl protease	1.3607	0.153148	0	Aspartyl protease family protein
gene-LOK49_LG13G02827	Aspartyl protease	24.9666	2.10953	0.089719	Aspartyl protease family protein
gene-LOK49_LG14G01436	Aspartyl protease	1.30197	0.0318825	0.0295517	Aspartyl protease family protein
gene-LOK49_LG14G01439	Aspartyl protease	0.439619	0	0	Aspartyl protease family protein
gene-LOK49_LG02G02956	BAK1	25.4472	6.29335	3.0224	BRASSINOSTEROID INSENSITIVE 1-associated receptor kinase 1
gene-LOK49_LG02G02957	BAK1	19.4972	11.476	5.81114	BRASSINOSTEROID INSENSITIVE 1-associated receptor kinase 1
gene-LOK49_LG02G02959	BAK1	4.08584	0.972399	0.607313	BRASSINOSTEROID INSENSITIVE 1-associated receptor kinase 1
gene-LOK49_LG02G02960	BAK1	6.22492	1.12834	0.472794	BRASSINOSTEROID INSENSITIVE 1-associated receptor kinase 1
gene-LOK49_LG02G02961	BAK1	3.4138	0.781423	0.288905	BRASSINOSTEROID INSENSITIVE 1-associated receptor kinase 1
gene-LOK49_LG01G01789	CDPK	0.986873	4.73064	7.07102	CDPK-related kinase 4
gene-LOK49_LG02G03527	CDPK	28.2427	58.2772	48.2262	CDPK-related kinase 5
gene-LOK49_LG04G01972	CDPK/CPK	3.19361	10.2882	15.6379	Calcium-dependent protein kinase 10
gene-LOK49_LG12G00734	CDPK/CPK	11.0465	25.2701	26.6979	Calcium-dependent protein kinase 7
gene-LOK49_LG14G00801	CDPK/CPK	2.17544	5.86944	8.4987	Calcium-dependent protein kinase 30
gene-LOK49_LG15G02115	CDPK/CPK	18.3158	35.6722	68.9226	Calcium-dependent protein kinase 7
gene-LOK49_LG05G02052	CDPK/CPK	3.57692	0.219024	0.906563	Calcium-dependent protein kinase 4
gene-LOK49_LG12G02049	CDPK/CPK	41.3106	3.66684	13.4102	Calcium-dependent protein kinase 2
gene-LOK49_LG03G02062	CIPK	77.599	12.1927	3.66746	CBL-interacting serine/threonine-protein kinase 9
gene-LOK49_LG04G00792	CIPK	175.916	839.077	575.522	CBL-interacting serine/threonine-protein kinase 6
gene-LOK49_LG07G00745	CIPK	2.9022	23.3412	27.0217	CBL-interacting serine/threonine-protein kinase 10
gene-LOK49_LG07G00751	CIPK	0.076677	0.857149	1.18559	CBL-interacting protein kinase 2
gene-LOK49_LG07G00777	CIPK	18.6121	194.852	88.3636	CBL-interacting serine/threonine-protein kinase 10
gene-LOK49_LG08G03441	CIPK	92.2045	28.8389	44.6621	CBL-interacting serine/threonine-protein kinase 1
gene-LOK49_LG09G00930	CIPK	12.4497	78.195	43.152	CBL-interacting protein kinase 5
gene-LOK49_LG09G00932	CIPK	82.7714	266.105	195.374	CBL-interacting serine/threonine-protein kinase 12
gene-LOK49_LG09G01273	CIPK	19.0553	64.8322	62.8539	CBL-interacting serine/threonine-protein kinase 23
gene-LOK49_LG09G02334	CIPK	4.62915	19.9014	21.067	CBL-interacting serine/threonine-protein kinase 23
gene-LOK49_LG09G02366	CIPK	8.27241	35.5046	34.7301	CBL-interacting serine/threonine-protein kinase 23
gene-LOK49_LG10G02407	CIPK	25.0276	140.592	181.748	CBL-interacting serine/threonine-protein kinase 14
gene-LOK49_LG13G02743	CIPK	9.57849	176.183	134.294	CBL-interacting serine/threonine-protein kinase 5
gene-LOK49_LG15G00017	CIPK	3.1834	0.762109	0.82554	CBL-interacting serine/threonine-protein kinase 23
gene-LOK49_LG15G01124	CIPK	129.837	37.7839	33.2217	CBL-interacting serine/threonine-protein kinase 11
gene-LOK49_LG15G02394	CIPK	47.8436	25.1469	31.8591	CBL-interacting serine/threonine-protein kinase 3
gene-LOK49_LG01G02074	CRK	1.04388	0.0714069	0	Cysteine-rich receptor-like protein kinase 2
gene-LOK49_LG03G00983	CRK	4.18618	15.7549	32.9143	Cysteine-rich receptor-like protein kinase 10
gene-LOK49_LG04G01715	CRK	2.76718	12.4983	26.8596	Cysteine-rich receptor-like protein kinase 10
gene-LOK49_LG07G02682	CRK	47.836	13.8319	5.05326	Cysteine-rich receptor-like protein kinase 25
gene-LOK49_LG09G00415	CRK	42.1916	1.34677	0.735153	Cysteine-rich receptor-like protein kinase 10
gene-LOK49_LG09G00429	CRK	33.7955	15.4894	6.62006	Cysteine-rich receptor-like protein kinase 25
gene-LOK49_LG09G00439	CRK	58.352	25.8704	8.77683	Cysteine-rich receptor-like protein kinase 25
gene-LOK49_LG09G00450	CRK	6.83329	1.2104	3.31833	Cysteine-rich receptor-like protein kinase 25
gene-LOK49_LG09G00456	CRK	27.7899	12.7098	5.98996	Cysteine-rich receptor-like protein kinase 25
gene-LOK49_LG09G00459	CRK	0.506382	0.0959541	0.0227061	Cysteine-rich receptor-like protein kinase 25
gene-LOK49_LG09G01670	CRK	5.37788	0.86963	0.0815886	Cysteine-rich receptor-like protein kinase 10
gene-LOK49_LG09G01676	CRK	2.69859	0.483715	0.0214329	Cysteine-rich receptor-like protein kinase 25
gene-LOK49_LG09G01687	CRK	0.045267	1.02509	2.55365	Cysteine-rich receptor-like protein kinase 25
gene-LOK49_Contig46G00036	GsSRK	0.461661	2.99368	3.74638	G-type lectin S-receptor-like serine/threonine-protein kinase LECRK3
gene-LOK49_Contig4G00012	GsSRK	0.381575	0.0741457	0.0124976	G-type lectin S-receptor-like serine/threonine-protein kinase
gene-LOK49_LG04G02556	GsSRK	6.9905	14.7107	23.9319	G-type lectin S-receptor-like serine/threonine-protein kinase SD2-5
gene-LOK49_LG06G00563	GsSRK	7.81881	1.69378	0.708741	G-type lectin S-receptor-like serine/threonine-protein kinase LECRK3
gene-LOK49_LG06G00564	GsSRK	3.81172	1.66111	0.187796	G-type lectin S-receptor-like serine/threonine-protein kinase LECRK1
gene-LOK49_LG06G00610	GsSRK	6.93912	1.03095	0.238577	G-type lectin S-receptor-like serine/threonine-protein kinase
gene-LOK49_LG06G01118	GsSRK	2.32376	0.255737	0.650323	G-type lectin S-receptor-like serine/threonine-protein kinase
gene-LOK49_LG06G01180	GsSRK	14.5702	7.28195	1.27409	G-type lectin S-receptor-like serine/threonine-protein kinase SD1-1
gene-LOK49_LG06G01545	GsSRK	2.60839	0.747269	0.857434	G-type lectin S-receptor-like serine/threonine-protein kinase
gene-LOK49_LG06G01546	GsSRK	4.02494	0.993079	0.470821	G-type lectin S-receptor-like serine/threonine-protein kinase
gene-LOK49_LG07G01914	GsSRK	3.68595	2.42021	2.04235	G-type lectin S-receptor-like serine/threonine-protein kinase SD2-5
gene-LOK49_LG07G02358	GsSRK	5.21992	0.740803	0.484441	G-type lectin S-receptor-like serine/threonine-protein kinase
gene-LOK49_LG07G02359	GsSRK	3.18207	1.50119	0.310582	G-type lectin S-receptor-like serine/threonine-protein kinase
gene-LOK49_LG07G02360	GsSRK	2.98329	1.08884	0.348837	G-type lectin S-receptor-like serine/threonine-protein kinase
gene-LOK49_LG07G02366	GsSRK	17.5045	6.64971	2.44028	G-type lectin S-receptor-like serine/threonine-protein kinase
gene-LOK49_LG07G02369	GsSRK	8.68639	3.6183	1.56875	G-type lectin S-receptor-like serine/threonine-protein kinase
gene-LOK49_LG07G02373	GsSRK	2.07351	0.341507	0.122787	G-type lectin S-receptor-like serine/threonine-protein kinase
gene-LOK49_LG07G02409	GsSRK	15.0735	5.81609	2.85577	G-type lectin S-receptor-like serine/threonine-protein kinase
gene-LOK49_LG07G02412	GsSRK	18.8374	12.4403	9.70986	G-type lectin S-receptor-like serine/threonine-protein kinase
gene-LOK49_LG07G02418	GsSRK	9.21766	3.34999	1.34066	G-type lectin S-receptor-like serine/threonine-protein kinase
gene-LOK49_LG07G02425	GsSRK	4.82641	1.17925	0.630971	G-type lectin S-receptor-like serine/threonine-protein kinase
gene-LOK49_LG08G01601	GsSRK	4.34126	1.05647	1.22112	G-type lectin S-receptor-like serine/threonine-protein kinase LECRK4
gene-LOK49_LG09G00489	GsSRK	0.656633	3.63949	6.42966	G-type lectin S-receptor-like serine/threonine-protein kinase
gene-LOK49_LG09G00512	GsSRK	0.575765	0.0326566	0.0290768	G-type lectin S-receptor-like serine/threonine-protein kinase
gene-LOK49_LG09G00513	GsSRK	0.437567	0.0835433	0.0977347	G-type lectin S-receptor-like serine/threonine-protein kinase
gene-LOK49_LG11G01971	GsSRK	1.39822	5.21127	12.5986	G-type lectin S-receptor-like serine/threonine-protein kinase CES101
gene-LOK49_LG11G02298	GsSRK	5.18397	30.1343	34.873	G-type lectin S-receptor-like serine/threonine-protein kinase LECRK3
gene-LOK49_LG12G00822	GsSRK	1.99287	0.778168	0.281246	G-type lectin S-receptor-like serine/threonine-protein kinase SD3-1
gene-LOK49_LG12G02322	GsSRK	0.79812	0.0756166	0.27386	G-type lectin S-receptor-like serine/threonine-protein kinase
gene-LOK49_LG13G00707	GsSRK	8.49968	0.414591	0.357829	G-type lectin S-receptor-like serine/threonine-protein kinase LECRK3
gene-LOK49_LG14G01745	GsSRK	10.731	6.13183	5.94855	G-type lectin S-receptor-like serine/threonine-protein kinase SD2-5
gene-LOK49_LG15G02481	GsSRK	9.47256	4.953	4.75506	G-type lectin S-receptor-like serine/threonine-protein kinase LECRK2
gene-LOK49_LG15G02604	GsSRK	3.40366	1.18893	0.249989	G-type lectin S-receptor-like serine/threonine-protein kinase LECRK3
gene-LOK49_LG15G02607	GsSRK	30.2023	9.81325	5.02362	G-type lectin S-receptor-like serine/threonine-protein kinase RLK1
gene-LOK49_LG15G02615	GsSRK	61.4577	20.2778	8.77772	G-type lectin S-receptor-like serine/threonine-protein kinase LECRK3
gene-LOK49_LG05G00454	LLK	2.79171	1.22552	1.07715	L-type lectin-domain containing receptor kinase S.4
gene-LOK49_LG06G01456	LLK	4.57896	1.5117	0.515392	L-type lectin-domain containing receptor kinase IX.1
gene-LOK49_LG07G00939	LLK	6.84174	2.62409	1.51542	L-type lectin-domain containing receptor kinase S.4
gene-LOK49_LG07G00942	LLK	17.6352	5.47247	2.64344	L-type lectin-domain containing receptor kinase S.4
gene-LOK49_LG09G00700	LLK	3.65948	19.5536	46.8901	L-type lectin-domain containing receptor kinase VII.1
gene-LOK49_LG03G00840	LRK10	4.42117	0.720788	0.6091	LEAF RUST 10 DISEASE-RESISTANCE LOCUS RECEPTOR-LIKE PROTEIN KINASE-like 1.1
gene-LOK49_LG03G00844	LRK10	1.1224	0.0552966	0.0411643	LEAF RUST 10 DISEASE-RESISTANCE LOCUS RECEPTOR-LIKE PROTEIN KINASE-like 1.1
gene-LOK49_LG03G00845	LRK10	5.04236	2.03355	2.06961	LEAF RUST 10 DISEASE-RESISTANCE LOCUS RECEPTOR-LIKE PROTEIN KINASE-like 1.2
gene-LOK49_LG10G00765	LRK10	6.52089	2.33706	1.86834	LEAF RUST 10 DISEASE-RESISTANCE LOCUS RECEPTOR-LIKE PROTEIN KINASE-like 1.2
gene-LOK49_LG10G00767	LRK10	15.4821	5.11792	4.02564	LEAF RUST 10 DISEASE-RESISTANCE LOCUS RECEPTOR-LIKE PROTEIN KINASE-like 1.1
gene-LOK49_LG10G00768	LRK10	5.85286	2.74584	1.52722	LEAF RUST 10 DISEASE-RESISTANCE LOCUS RECEPTOR-LIKE PROTEIN KINASE-like 1.1
gene-LOK49_LG10G00771	LRK10	22.0747	7.48919	3.45859	LEAF RUST 10 DISEASE-RESISTANCE LOCUS RECEPTOR-LIKE PROTEIN KINASE-like 1.1
gene-LOK49_LG14G00154	LRK10	13.7383	3.9108	4.63214	LEAF RUST 10 DISEASE-RESISTANCE LOCUS RECEPTOR-LIKE PROTEIN KINASE-like 1.2
gene-LOK49_Contig164G00004	LRR-RLK	2.64913	0.08383	0.052025	putative leucine-rich repeat receptor-like protein kinase
gene-LOK49_Contig40G00005	LRR-RLK	5.38204	0.939526	0.817995	putative leucine-rich repeat receptor-like protein kinase
gene-LOK49_Contig40G00014	LRR-RLK	31.8275	8.62554	8.52722	putative leucine-rich repeat receptor-like protein kinase
gene-LOK49_LG01G00727	LRR-RLK	1.73311	0.335779	0.649227	putative LRR receptor-like serine/threonine-protein kinase
gene-LOK49_LG01G00898	LRR-RLK	1.81628	0.879818	0.24306	putative LRR receptor-like serine/threonine-protein kinase
gene-LOK49_LG01G01367	LRR-RLK	1.04824	0.188523	0.218626	LRR receptor-like serine/threonine-protein kinase ERL2
gene-LOK49_LG01G02491	LRR-RLK	6.96342	13.2487	15.7977	putative LRR receptor-like serine/threonine-protein kinase
gene-LOK49_LG01G03261	LRR-RLK	2.00013	0.355479	0.0545233	putative LRR receptor-like serine/threonine-protein kinase
gene-LOK49_LG01G03829	LRR-RLK	2.19769	0.317373	0.0926456	LRR receptor-like serine/threonine-protein kinase FLS2
gene-LOK49_LG01G04181	LRR-RLK	8.91662	3.13571	1.057	putative inactive leucine-rich repeat receptor-like protein kinase
gene-LOK49_LG02G01326	LRR-RLK	7.03345	1.09101	1.69421	putative LRR receptor-like serine/threonine-protein kinase
gene-LOK49_LG02G01330	LRR-RLK	7.87849	2.43473	4.27804	putative LRR receptor-like serine/threonine-protein kinase
gene-LOK49_LG02G01334	LRR-RLK	7.14284	1.05281	2.36019	putative LRR receptor-like serine/threonine-protein kinase
gene-LOK49_LG03G00630	LRR-RLK	23.8539	69.8969	71.4902	Leucine-rich repeat receptor-like serine/threonine-protein kinase
gene-LOK49_LG03G03194	LRR-RLK	1.79545	0.46835	0.306317	Leucine-rich repeat receptor-like serine/threonine-protein kinase BAM1
gene-LOK49_LG03G03374	LRR-RLK	14.2882	3.94662	3.13521	putative leucine-rich repeat receptor-like protein kinase
gene-LOK49_LG03G03377	LRR-RLK	10.4018	3.68399	2.5062	putative LRR receptor-like serine/threonine-protein kinase
gene-LOK49_LG03G03379	LRR-RLK	24.9408	3.50443	2.84959	putative leucine-rich repeat receptor-like protein kinase
gene-LOK49_LG03G03380	LRR-RLK	14.5701	7.61461	3.94927	putative leucine-rich repeat receptor-like protein kinase
gene-LOK49_LG03G03397	LRR-RLK	163.938	37.4679	17.0481	putative leucine-rich repeat receptor-like protein kinase
gene-LOK49_LG03G03551	LRR-RLK	7.38226	3.01988	2.77647	putative LRR receptor-like serine/threonine-protein kinase
gene-LOK49_LG04G00580	LRR-RLK	13.0601	1.31358	0.249904	putative LRR receptor-like serine/threonine-protein kinase
gene-LOK49_LG04G00734	LRR-RLK	2.46623	0.592412	0.57196	putative LRR receptor-like serine/threonine-protein kinase
gene-LOK49_LG04G01960	LRR-RLK	1.71584	0.346275	0.0424452	LRR receptor-like serine/threonine-protein kinase FEI 1
gene-LOK49_LG04G02104	LRR-RLK	19.3554	3.58031	0.905659	LRR receptor-like serine/threonine-protein kinase
gene-LOK49_LG04G02190	LRR-RLK	120.575	9.1872	16.4797	Leucine-rich repeat receptor-like serine/threonine/tyrosine-protein kinase SOBIR1
gene-LOK49_LG05G00006	LRR-RLK	15.4664	8.18741	5.27747	putative leucine-rich repeat receptor-like protein kinase
gene-LOK49_LG05G00031	LRR-RLK	1.86209	9.45146	13.0899	putative LRR receptor-like serine/threonine-protein kinase
gene-LOK49_LG05G00610	LRR-RLK	4.29179	1.52613	0.835012	putative LRR receptor-like serine/threonine-protein kinase
gene-LOK49_LG05G01559	LRR-RLK	0.13043	0.659519	1.76982	putative LRR receptor-like serine/threonine-protein kinase
gene-LOK49_LG05G02038	LRR-RLK	28.2629	7.94148	5.80144	LRR receptor-like serine/threonine-protein kinase RCH1
gene-LOK49_LG05G02039	LRR-RLK	2.92016	1.30646	1.04318	Leucine-rich repeat receptor-like tyrosine-protein kinase PXC3
gene-LOK49_LG05G02040	LRR-RLK	6.15479	2.10772	1.73089	Leucine-rich repeat receptor-like tyrosine-protein kinase PXC3
gene-LOK49_LG05G02060	LRR-RLK	19.7012	12.4411	6.18137	putative LRR receptor-like serine/threonine-protein kinase
gene-LOK49_LG05G02628	LRR-RLK	2.9962	0.618653	0.205485	LRR receptor-like serine/threonine-protein kinase
gene-LOK49_LG05G02800	LRR-RLK	23.9453	9.7401	7.24527	Leucine-rich repeat receptor protein kinase EMS1
gene-LOK49_LG05G03321	LRR-RLK	1.26174	0	0	LRR receptor-like serine/threonine-protein kinase EFR
gene-LOK49_LG06G00075	LRR-RLK	35.9234	26.3813	27.455	putative LRR receptor-like serine/threonine-protein kinase
gene-LOK49_LG06G01132	LRR-RLK	2.40938	0.392893	0.747018	putative leucine-rich repeat receptor-like serine/threonine-protein kinase
gene-LOK49_LG06G01133	LRR-RLK	4.39151	0.530915	1.61788	putative LRR receptor-like serine/threonine-protein kinase
gene-LOK49_LG06G01139	LRR-RLK	14.9476	2.77581	8.48346	putative leucine-rich repeat receptor-like serine/threonine-protein kinase
gene-LOK49_LG06G01142	LRR-RLK	0.848259	2.22603	4.02692	putative LRR receptor-like serine/threonine-protein kinase
gene-LOK49_LG06G01533	LRR-RLK	0.201427	0.00959265	0.016978	LRR receptor-like serine/threonine-protein kinase FLS2
gene-LOK49_LG06G02189	LRR-RLK	0.338431	0.0915663	0.0407554	LRR receptor-like serine/threonine-protein kinase GSO1
gene-LOK49_LG07G01286	LRR-RLK	1.92543	0.199007	0.0860426	putative LRR receptor-like serine/threonine-protein kinase
gene-LOK49_LG07G01600	LRR-RLK	0.706091	5.95102	10.6518	putative LRR receptor-like serine/threonine-protein kinase
gene-LOK49_LG07G01879	LRR-RLK	3.53141	0.526328	0.20243	putative LRR receptor-like serine/threonine-protein kinase
gene-LOK49_LG07G03023	LRR-RLK	1.10083	0.419773	0.384414	putative leucine-rich repeat receptor-like serine/threonine-protein kinase
gene-LOK49_LG07G03026	LRR-RLK	7.91699	2.89342	2.58888	putative leucine-rich repeat receptor-like serine/threonine-protein kinase
gene-LOK49_LG07G03027	LRR-RLK	3.24626	0.970871	0.179591	putative leucine-rich repeat receptor-like serine/threonine-protein kinase
gene-LOK49_LG07G03028	LRR-RLK	16.3607	3.39994	5.64834	putative LRR receptor-like serine/threonine-protein kinase
gene-LOK49_LG07G03035	LRR-RLK	0.0682744	12.5745	91.1689	putative LRR receptor-like serine/threonine-protein kinase
gene-LOK49_LG08G01236	LRR-RLK	1.77237	0.323664	0.296423	putative leucine-rich repeat receptor-like protein kinase
gene-LOK49_LG08G01241	LRR-RLK	8.14108	1.65605	2.67819	putative leucine-rich repeat receptor-like protein kinase
gene-LOK49_LG08G01254	LRR-RLK	3.53179	1.53372	1.01425	putative leucine-rich repeat receptor-like protein kinase
gene-LOK49_LG08G01257	LRR-RLK	1.88203	0.458407	0.723532	putative leucine-rich repeat receptor-like protein kinase
gene-LOK49_LG08G01269	LRR-RLK	21.9762	3.47214	1.08983	putative leucine-rich repeat receptor-like protein kinase
gene-LOK49_LG08G01281	LRR-RLK	2.04855	0.413326	0.218636	putative leucine-rich repeat receptor-like protein kinase
gene-LOK49_LG08G01285	LRR-RLK	5.61453	1.82364	1.17115	putative leucine-rich repeat receptor-like protein kinase
gene-LOK49_LG08G01304	LRR-RLK	5.44871	2.22909	1.75984	putative leucine-rich repeat receptor-like protein kinase
gene-LOK49_LG08G01318	LRR-RLK	20.2493	3.06865	2.15236	putative leucine-rich repeat receptor-like protein kinase
gene-LOK49_LG08G01414	LRR-RLK	1.34079	0.123333	0.0400876	LRR receptor-like serine/threonine-protein kinase RCH1
gene-LOK49_LG08G01821	LRR-RLK	3.71268	0.780956	0.192497	putative LRR receptor-like serine/threonine-protein kinase
gene-LOK49_LG08G01840	LRR-RLK	1.06914	0.319697	0.0301726	putative LRR receptor-like serine/threonine-protein kinase
gene-LOK49_LG08G02482	LRR-RLK	0.213564	0.740382	1.20404	putative leucine-rich repeat receptor-like protein kinase
gene-LOK49_LG08G02797	LRR-RLK	2.56293	0.324569	0.304038	putative leucine-rich repeat receptor-like protein kinase
gene-LOK49_LG09G00375	LRR-RLK	0.323664	0.0601262	0.0615436	putative LRR receptor-like serine/threonine-protein kinase
gene-LOK49_LG09G01001	LRR-RLK	4.35477	3.159	2.5581	putative LRR receptor-like serine/threonine-protein kinase
gene-LOK49_LG09G01004	LRR-RLK	13.1974	9.48427	6.67454	putative LRR receptor-like serine/threonine-protein kinase
gene-LOK49_LG09G01009	LRR-RLK	4.36711	1.96067	0.807766	putative leucine-rich repeat receptor-like serine/threonine-protein kinase
gene-LOK49_LG09G01387	LRR-RLK	0.138768	0.00666757	0.0178206	putative LRR receptor-like serine/threonine-protein kinase
gene-LOK49_LG09G02155	LRR-RLK	4.71764	8.25018	13.1395	putative LRR receptor-like serine/threonine-protein kinase RFK1
gene-LOK49_LG09G02219	LRR-RLK	61.6708	1.72484	0.10874	putative LRR receptor-like serine/threonine-protein kinase
gene-LOK49_LG09G02360	LRR-RLK	2.41374	1.16695	0.279683	LRR receptor-like serine/threonine-protein kinase FLS2
gene-LOK49_LG10G00753	LRR-RLK	1.3777	0.436259	0.0531588	putative leucine-rich repeat receptor-like protein kinase
gene-LOK49_LG10G01870	LRR-RLK	4.66587	0.0985319	0.226501	putative leucine-rich repeat receptor-like protein kinase
gene-LOK49_LG10G02263	LRR-RLK	2.88398	0.390602	0.520712	putative LRR receptor-like serine/threonine-protein kinase
gene-LOK49_LG10G02331	LRR-RLK	0.525931	0.060392	0	Leucine-rich repeat receptor protein kinase EMS1
gene-LOK49_LG10G03054	LRR-RLK	0.821226	0.281156	0.22868	LRR receptor-like serine/threonine-protein kinase ERL2
gene-LOK49_LG10G03092	LRR-RLK	19.7258	8.65987	6.16775	putative LRR receptor-like serine/threonine-protein kinase
gene-LOK49_LG11G00960	LRR-RLK	0.858552	0.055954	0	putative leucine-rich repeat receptor-like protein kinase
gene-LOK49_LG11G02049	LRR-RLK	2.87177	0.934129	0.530251	putative LRR receptor-like serine/threonine-protein kinase
gene-LOK49_LG12G00007	LRR-RLK	7.06764	3.71119	2.06961	putative LRR receptor-like serine/threonine-protein kinase
gene-LOK49_LG12G00259	LRR-RLK	2.89408	0.566845	0.733436	putative LRR receptor-like serine/threonine-protein kinase
gene-LOK49_LG12G00260	LRR-RLK	4.31209	1.24748	0.805368	putative LRR receptor-like serine/threonine-protein kinase
gene-LOK49_LG12G02162	LRR-RLK	18.9874	7.37501	2.63593	putative inactive leucine-rich repeat receptor-like protein kinase
gene-LOK49_LG12G02732	LRR-RLK	4.13425	1.24514	2.14413	putative leucine-rich repeat receptor-like protein kinase
gene-LOK49_LG13G01181	LRR-RLK	9.1075	3.28471	3.87469	putative LRR receptor-like serine/threonine-protein kinase
gene-LOK49_LG13G02611	LRR-RLK	0.816587	0.116978	0.183127	putative LRR receptor-like serine/threonine-protein kinase
gene-LOK49_LG14G00987	LRR-RLK	0.786391	2.42357	6.46935	LRR receptor-like serine/threonine-protein kinase GSO1
gene-LOK49_LG15G00438	LRR-RLK	11.3407	53.753	56.7864	Inactive leucine-rich repeat receptor-like protein kinase CORYNE
gene-LOK49_LG15G00805	LRR-RLK	0.445149	1.68781	7.69819	putative LRR receptor-like serine/threonine-protein kinase
gene-LOK49_LG01G03304	MAPK	7.8124	0.0679123	0.176011	Mitogen-activated protein kinase kinase kinase 17
gene-LOK49_LG03G01739	MAPK	2.79421	7.10564	9.62473	Mitogen-activated protein kinase kinase kinase NPK1
gene-LOK49_LG04G01678	MAPK	5.81402	20.2341	13.3253	Mitogen-activated protein kinase 9
gene-LOK49_LG05G01092	MAPK	479.993	49.5392	58.5289	Mitogen-activated protein kinase 3
gene-LOK49_LG05G03528	MAPK	1.78891	4.18284	5.62522	Mitogen-activated protein kinase kinase kinase 5
gene-LOK49_LG05G03529	MAPK	4.84608	15.5308	21.6061	Mitogen-activated protein kinase kinase kinase 5
gene-LOK49_LG06G00453	MAPK	1.27805	3.78734	21.0162	Mitogen-activated protein kinase kinase kinase 17
gene-LOK49_LG06G03124	MAPK	33.7758	11.8559	9.72214	Mitogen-activated protein kinase 16
gene-LOK49_LG14G01429	MAPK	17.6941	0.721145	1.69713	Mitogen-activated protein kinase kinase kinase 17
gene-LOK49_LG14G01444	MAPK	10.9356	0.934799	1.81131	Mitogen-activated protein kinase kinase kinase 17
gene-LOK49_LG14G01681	MAPK	6.66214	2.87444	2.76954	Mitogen-activated protein kinase kinase kinase 18
gene-LOK49_LG15G01214	MAPK	0.47198	1.93297	11.113	Mitogen-activated protein kinase kinase kinase 18
gene-LOK49_LG01G03804	MIK2	10.0849	3.51713	0.699529	MDIS1-interacting receptor like kinase 2
gene-LOK49_LG01G03814	MIK2	2.40229	0.160806	0.150338	MDIS1-interacting receptor like kinase 2
gene-LOK49_LG01G03818	MIK2	2.05053	0.506756	0.258647	MDIS1-interacting receptor like kinase 2
gene-LOK49_LG05G00944	MIK2	8.97429	0.802808	0.173419	MDIS1-interacting receptor like kinase 2
gene-LOK49_LG05G00949	MIK2	3.62043	0.256808	0	MDIS1-interacting receptor like kinase 2
gene-LOK49_LG05G00950	MIK2	2.51048	0.308945	0.1215	MDIS1-interacting receptor like kinase 2
gene-LOK49_LG05G00958	MIK2	3.09603	0.100926	0	MDIS1-interacting receptor like kinase 2
gene-LOK49_LG05G02743	MIK2	0.651456	0.0633403	0.0664964	MDIS1-interacting receptor like kinase 2
gene-LOK49_LG05G02755	MIK2	0.487617	0.00800382	0	MDIS1-interacting receptor like kinase 2
gene-LOK49_LG05G02758	MIK2	1.52876	0.0398578	0.0235212	MDIS1-interacting receptor like kinase 2
gene-LOK49_LG05G02968	MIK2	0.967014	0.11987	0.0366472	MDIS1-interacting receptor like kinase 2
gene-LOK49_LG05G02971	MIK2	18.3096	2.12212	0.331485	MDIS1-interacting receptor like kinase 2
gene-LOK49_LG08G01075	MIK2	0.881597	0.274858	0.10653	MDIS1-interacting receptor like kinase 2
gene-LOK49_LG10G00487	MIK2	3.15554	0	0.335446	MDIS1-interacting receptor like kinase 2
gene-LOK49_Contig616G00004	Other kinase	1.72128	4.17387	4.56029	putative inactive receptor kinase
gene-LOK49_LG01G03280	Other kinase	6.38443	2.18604	0.759184	putative inactive receptor kinase
gene-LOK49_LG03G02490	Other kinase	0.320263	2.90804	4.96616	Protein NSP-INTERACTING KINASE 2
gene-LOK49_LG04G01507	Other kinase	20.1996	7.23802	4.18696	putative inactive receptor kinase
gene-LOK49_LG04G02857	Other kinase	29.5853	53.2827	71.3779	Casein kinase 1-like protein 2
gene-LOK49_LG05G00087	Other kinase	5.74294	34.1299	84.9568	Receptor-like cytoplasmic kinase 185
gene-LOK49_LG05G01549	Other kinase	1.11216	4.20078	3.92055	putative inactive receptor kinase
gene-LOK49_LG06G02653	Other kinase	29.5348	67.7358	90.7868	Casein kinase 1-like protein 10
gene-LOK49_LG07G00278	Other kinase	3.18731	11.9382	10.1394	putative inactive receptor kinase
gene-LOK49_LG07G00697	Other kinase	3.83324	17.2798	10.6438	putative inactive receptor kinase
gene-LOK49_LG09G02425	Other kinase	2.67826	1.11619	1.18261	LRR receptor kinase BAK1
gene-LOK49_LG11G00687	Other kinase	14.9633	1.3616	1.18351	putative inactive receptor kinase
gene-LOK49_LG14G02082	Other kinase	61.4752	104.341	130.764	Casein kinase 1-like protein 2
gene-LOK49_LG15G00660	Other kinase	24.8554	61.9052	67.2344	Casein kinase 1-like protein 6
gene-LOK49_Contig112G00015	Other PK	3.6748	9.35862	18.5509	putative serine/threonine-protein kinase PIX13
gene-LOK49_Contig216G00001	Other PK	4.91729	10.4887	13.0025	Serine/threonine-protein kinase ATM
gene-LOK49_Contig290G00005	Other PK	0.591015	0.0768615	0	putative receptor protein kinase ZmPK1
gene-LOK49_Contig461G00003	Other PK	6.28114	3.26479	0.54547	Receptor protein kinase TMK1
gene-LOK49_Contig528G00002	Other PK	1.20713	0.583282	0.446817	Receptor protein kinase-like protein ZAR1
gene-LOK49_Contig85G00009	Other PK	7.55983	14.0277	24.901	Serine/threonine-protein kinase PEPKR2
gene-LOK49_LG01G00138	Other PK	8.77789	4.14923	3.57958	putative serine/threonine-protein kinase PIX13
gene-LOK49_LG01G00409	Other PK	12.9899	9.38793	6.20179	Serine/threonine-protein kinase CTR1
gene-LOK49_LG01G00493	Other PK	4.16018	14.8034	12.965	Serine/threonine-protein kinase PCRK1
gene-LOK49_LG01G00576	Other PK	1.92556	4.30451	5.58211	Serine/threonine-protein kinase ATM
gene-LOK49_LG01G00598	Other PK	20.8942	8.83547	7.61398	Serine/threonine-protein kinase PBL27
gene-LOK49_LG01G00935	Other PK	12.0776	27.0424	55.0673	putative serine/threonine-protein kinase dyrk2
gene-LOK49_LG01G02003	Other PK	23.5614	10.2851	5.22547	Serine/threonine-protein kinase ATG1t
gene-LOK49_LG01G02740	Other PK	6.37092	10.8185	18.3562	Serine/threonine-protein kinase/endoribonuclease IRE1a
gene-LOK49_LG01G04243	Other PK	2.90464	8.56814	8.8778	Serine/threonine-protein kinase PBS1
gene-LOK49_LG02G00089	Other PK	4.06613	11.0947	17.4055	putative serine/threonine-protein kinase WNK4
gene-LOK49_LG02G01547	Other PK	20.8705	6.61229	7.0805	Serine/threonine-protein kinase-like protein
gene-LOK49_LG02G03430	Other PK	2.67872	1.32602	0.51837	Receptor protein kinase-like protein
gene-LOK49_LG02G03859	Other PK	9.3245	5.22136	5.0936	Serine/threonine-protein kinase STY13
gene-LOK49_LG02G03869	Other PK	4.76965	1.47786	2.25759	Serine/threonine-protein kinase STY13
gene-LOK49_LG02G03991	Other PK	19.6199	5.59272	2.83737	Serine/threonine-protein kinase STY46
gene-LOK49_LG03G00337	Other PK	1.30893	0.105419	0.193157	putative serine/threonine-protein kinase PBL28
gene-LOK49_LG03G01475	Other PK	0.245257	3.54289	7.50175	putative serine/threonine-protein kinase SIS8
gene-LOK49_LG03G01484	Other PK	0.391467	5.10777	8.65463	putative serine/threonine-protein kinase SIS8
gene-LOK49_LG03G01611	Other PK	5.97023	24.1077	30.6169	Serine/threonine-protein kinase CTR1
gene-LOK49_LG03G01826	Other PK	18.5208	35.6074	38.0284	putative serine/threonine-protein kinase
gene-LOK49_LG03G02693	Other PK	2.7063	15.506	9.26084	putative serine/threonine-protein kinase PBL19
gene-LOK49_LG03G03228	Other PK	2.26904	5.43062	6.1631	putative serine/threonine-protein kinase
gene-LOK49_LG04G01341	Other PK	32.2168	7.52368	8.90198	putative serine/threonine-protein kinase PIX13
gene-LOK49_LG04G01487	Other PK	3.22686	0.50768	0.261636	Receptor protein kinase TMK1
gene-LOK49_LG04G01629	Other PK	107.637	39.3445	24.9674	Serine/threonine-protein kinase SAPK2
gene-LOK49_LG04G02067	Other PK	3.59239	1.75292	1.16129	Serine/threonine/tyrosine-protein kinase HT1
gene-LOK49_LG04G02145	Other PK	15.8368	27.0266	43.2947	putative serine/threonine-protein kinase WNK2
gene-LOK49_LG04G03609	Other PK	7.73921	31.4931	19.2419	Serine/threonine-protein kinase STY13
gene-LOK49_LG04G03668	Other PK	4.33061	8.03124	10.4057	Serine/threonine-protein kinase ATM
gene-LOK49_LG04G03813	Other PK	15.3903	8.27522	2.82147	putative serine/threonine-protein kinase PIX7
gene-LOK49_LG05G00426	Other PK	9.88194	0.988285	2.98018	putative receptor protein kinase ZmPK1
gene-LOK49_LG05G00429	Other PK	5.9902	11.9646	18.3821	Serine/threonine-protein kinase ATG1c
gene-LOK49_LG05G00597	Other PK	22.4295	39.012	53.207	putative serine/threonine-protein kinase PBL7
gene-LOK49_LG05G01039	Other PK	17.2806	35.3081	59.498	putative serine/threonine-protein kinase PIX7
gene-LOK49_LG05G01523	Other PK	9.8226	42.0979	34.2326	putative serine/threonine-protein kinase WNK4
gene-LOK49_LG05G01862	Other PK	35.9045	77.9097	91.056	Serine/threonine-protein kinase SRK2E
gene-LOK49_LG05G03346	Other PK	1.72637	0.477106	0.250085	putative receptor protein kinase ZmPK1
gene-LOK49_LG05G03373	Other PK	0.818707	0.07219	0	putative receptor protein kinase ZmPK1
gene-LOK49_LG05G03375	Other PK	2.64187	1.10359	0.237806	putative receptor protein kinase ZmPK1
gene-LOK49_LG05G03380	Other PK	0.339779	0.0215162	0.0686594	putative receptor protein kinase ZmPK1
gene-LOK49_LG05G03422	Other PK	5.74388	3.35783	0.950039	putative serine/threonine-protein kinase
gene-LOK49_LG05G03836	Other PK	7.33002	3.77638	3.54785	Serine/threonine-protein kinase STY46
gene-LOK49_LG06G00152	Other PK	0.526223	0.218592	0.0354324	Serine/threonine-protein kinase BRI1-like 1
gene-LOK49_LG06G00270	Other PK	23.1918	39.3039	46.6534	Serine/threonine-protein kinase D6PKL2
gene-LOK49_LG06G01759	Other PK	0.229662	0.843615	1.75338	Mitotic checkpoint serine/threonine-protein kinase BUB1
gene-LOK49_LG06G02983	Other PK	0.802876	3.17125	6.51067	Serine/threonine-protein kinase STY13
gene-LOK49_LG06G03210	Other PK	16.6894	39.8057	40.9699	Serine/threonine-protein kinase PBL27
gene-LOK49_LG06G03403	Other PK	17.1662	9.61064	12.1631	Serine/threonine-protein kinase EDR1
gene-LOK49_LG07G00867	Other PK	3.92886	12.5935	7.68345	Serine/threonine-protein kinase ppk15
gene-LOK49_LG07G00954	Other PK	48.2674	166.192	339.587	putative serine/threonine-protein kinase PBL9
gene-LOK49_LG07G02212	Other PK	6.50324	13.1172	13.8607	putative serine/threonine-protein kinase
gene-LOK49_LG07G03129	Other PK	5.18514	12.9588	11.7752	Serine/threonine-protein kinase svkA
gene-LOK49_LG07G03470	Other PK	12.0554	2.8557	4.59455	putative serine/threonine-protein kinase WNK11
gene-LOK49_LG08G00976	Other PK	2.77472	5.72415	8.34714	Serine/threonine-protein kinase PEPKR2
gene-LOK49_LG08G01026	Other PK	15.5165	37.4128	72.8079	Serine/threonine-protein kinase SAPK2
gene-LOK49_LG08G01904	Other PK	33.301	0.983493	0.86848	Serine/threonine-protein kinase-like protein CCR4
gene-LOK49_LG08G03129	Other PK	20.8911	54.8535	51.9374	Serine/threonine-protein kinase PBL27
gene-LOK49_LG09G00703	Other PK	28.7424	74.8631	124.807	Serine/threonine/tyrosine-protein kinase HT1
gene-LOK49_LG09G01920	Other PK	22.3186	62.2767	77.3575	Serine/threonine/tyrosine-protein kinase HT1
gene-LOK49_LG10G01332	Other PK	20.8398	41.0225	50.0176	putative serine/threonine-protein kinase PIX7
gene-LOK49_LG10G01486	Other PK	6.51857	15.1339	15.7464	Serine/threonine-protein kinase CTR1
gene-LOK49_LG10G01708	Other PK	1.18807	0.283186	0.173263	Serine/threonine-protein kinase STY17
gene-LOK49_LG10G01846	Other PK	24.1133	49.215	55.6147	putative serine/threonine-protein kinase PBL7
gene-LOK49_LG10G02411	Other PK	214.902	29.7645	38.0027	putative serine/threonine-protein kinase WNK5
gene-LOK49_LG12G00650	Other PK	8.30209	33.1139	80.7732	putative serine/threonine-protein kinase PBL2
gene-LOK49_LG12G01311	Other PK	28.8805	12.3265	9.466	Serine/threonine-protein kinase STY13
gene-LOK49_LG12G01862	Other PK	22.0627	38.7714	54.9623	Serine/threonine-protein kinase GRIK2
gene-LOK49_LG12G01970	Other PK	2.22312	1.15219	0.148201	Receptor protein kinase TMK1
gene-LOK49_LG13G00012	Other PK	36.5491	62.7668	88.4065	Serine/threonine-protein kinase STY13
gene-LOK49_LG13G01680	Other PK	18.7032	38.0839	33.8561	Serine/threonine-protein kinase SAPK3
gene-LOK49_LG14G00902	Other PK	11.436	36.6046	58.2308	Serine/threonine-protein kinase STY13
gene-LOK49_LG14G00916	Other PK	6.90489	1.21305	1.81925	Serine/threonine/tyrosine-protein kinase HT1
gene-LOK49_LG14G01479	Other PK	2.00308	0.407011	0.090825	putative receptor protein kinase ZmPK1
gene-LOK49_LG14G01480	Other PK	13.8508	1.01909	0.239552	putative receptor protein kinase ZmPK1
gene-LOK49_LG14G02171	Other PK	4.69291	26.1359	18.7068	Serine/threonine-protein kinase RIPK
gene-LOK49_LG15G00509	Other PK	29.475	65.7034	55.3869	Serine/threonine-protein kinase STY13
gene-LOK49_LG15G01119	Other PK	65.2733	124.962	139.819	putative serine/threonine-protein kinase WNK4
gene-LOK49_LG15G01524	Other PK	18.0197	79.3293	40.9171	putative serine/threonine-protein kinase PBL5
gene-LOK49_LG15G02472	Other PK	5.30305	11.1625	11.7908	Serine/threonine-protein kinase TOUSLED
gene-LOK49_LG01G00159	PPCK	16.6398	203.439	181.416	Phosphoenolpyruvate carboxylase kinase 1
gene-LOK49_Contig32G00005	RLK	5.43985	1.23006	0.62634	Receptor-like protein kinase FERONIA
gene-LOK49_Contig65G00001	RLK	0.302601	1.17001	3.73933	Receptor-like protein kinase 7
gene-LOK49_LG01G01108	RLK	0.837192	0.113074	0	Receptor-like protein kinase FERONIA
gene-LOK49_LG01G02596	RLK	0.813269	0.146086	0.134299	Receptor-like protein kinase FERONIA
gene-LOK49_LG01G02597	RLK	1.10273	0.15021	0.138425	putative receptor-like protein kinase
gene-LOK49_LG01G03234	RLK	9.83726	5.05437	4.86527	putative receptor-like protein kinase
gene-LOK49_LG01G03236	RLK	7.83105	2.0527	2.52226	putative receptor-like protein kinase
gene-LOK49_LG01G03237	RLK	22.9683	4.8708	6.18631	putative receptor-like protein kinase
gene-LOK49_LG01G03254	RLK	10.5054	5.55511	4.45629	putative receptor-like protein kinase
gene-LOK49_LG01G03420	RLK	5.22202	1.0475	0.301379	Serine/threonine receptor-like kinase NFP
gene-LOK49_LG01G03641	RLK	16.6579	3.30991	2.34911	Receptor-like protein kinase FERONIA
gene-LOK49_LG02G03195	RLK	0.679793	3.20424	16.7459	Receptor-like protein kinase 7
gene-LOK49_LG02G03196	RLK	1.6912	6.28684	40.5173	Receptor-like protein kinase 7
gene-LOK49_LG02G03471	RLK	2.48519	0.614083	0.039119	putative receptor-like protein kinase
gene-LOK49_LG03G01566	RLK	7.02373	3.16621	4.06454	Receptor-like serine/threonine-protein kinase
gene-LOK49_LG03G02953	RLK	0.876659	0.303289	0.136909	putative receptor-like protein kinase
gene-LOK49_LG03G03456	RLK	2.08668	0.60412	0.217212	putative receptor-like protein kinase
gene-LOK49_LG04G00263	RLK	47.8187	25.9297	2.36486	putative receptor-like serine/threonine-protein kinase
gene-LOK49_LG04G00896	RLK	1.95318	0.861294	0.726533	putative receptor-like protein kinase
gene-LOK49_LG04G00897	RLK	9.56348	4.44914	5.3923	putative receptor-like protein kinase
gene-LOK49_LG04G03383	RLK	4.07714	1.12035	1.13673	Receptor-like protein kinase FERONIA
gene-LOK49_LG05G01371	RLK	2.25944	0.621806	0.379035	Receptor-like protein kinase FERONIA
gene-LOK49_LG06G00922	RLK	4.34166	0.848586	0.967337	Receptor-like protein kinase FERONIA
gene-LOK49_LG06G02331	RLK	27.7281	12.225	14.6998	Receptor-like protein kinase FERONIA
gene-LOK49_LG07G02100	RLK	10.0686	2.92121	1.2808	Receptor-like protein kinase HSL1
gene-LOK49_LG07G02605	RLK	46.0887	6.33039	7.24562	Receptor-like protein kinase FERONIA
gene-LOK49_LG07G02984	RLK	0.34156	1.84156	3.01803	Receptor-like serine/threonine-protein kinase
gene-LOK49_LG08G00877	RLK	1.02399	4.40503	15.6797	Receptor-like protein kinase 7
gene-LOK49_LG08G01517	RLK	2.44701	0.827898	0.283054	Receptor-like cytosolic serine/threonine-protein kinase RBK2
gene-LOK49_LG08G02434	RLK	8.23071	1.97228	3.18316	Receptor like protein kinase S.2
gene-LOK49_LG08G03090	RLK	16.8631	5.3022	2.69638	Receptor-like cytosolic serine/threonine-protein kinase RBK2
gene-LOK49_LG08G03092	RLK	12.3678	4.94881	2.27364	Receptor-like cytosolic serine/threonine-protein kinase RBK2
gene-LOK49_LG09G01704	RLK	1.47648	5.84365	5.93877	Receptor-like serine/threonine-protein kinase SD1-7
gene-LOK49_LG10G00867	RLK	5.36834	2.33801	1.50489	Receptor-like protein kinase FERONIA
gene-LOK49_LG12G01162	RLK	3.66266	0.673351	0.0169823	Receptor-like protein kinase 5
gene-LOK49_LG13G00215	RLK	7.67499	4.23358	2.54078	Receptor-like serine/threonine-protein kinase
gene-LOK49_LG13G00616	RLK	0.947231	0.0618204	0	Receptor-like protein kinase HSL1
gene-LOK49_LG13G00636	RLK	0.653887	0.0255209	0	Receptor-like protein kinase HSL1
gene-LOK49_LG13G00637	RLK	3.53046	0.263178	0	Receptor-like protein kinase HSL1
gene-LOK49_LG13G00681	RLK	0.903874	0	0	Receptor-like protein kinase HSL1
gene-LOK49_LG13G00686	RLK	14.5237	3.3311	3.50117	Receptor-like protein kinase HSL1
gene-LOK49_LG13G00687	RLK	0.292651	0.0412812	0	Receptor-like protein kinase HSL1
gene-LOK49_LG13G00689	RLK	0.957541	0.0949108	0.00958544	Receptor-like protein kinase HSL1
gene-LOK49_LG13G00690	RLK	0.787049	0.0530537	0	Receptor-like protein kinase HSL1
gene-LOK49_LG13G00691	RLK	1.07052	0.169454	0	Receptor-like protein kinase HSL1
gene-LOK49_LG13G00696	RLK	2.04983	0.118014	0.0135045	Receptor-like protein kinase HSL1
gene-LOK49_LG13G00699	RLK	0.26185	0.0150591	0	Receptor-like protein kinase HSL1
gene-LOK49_LG13G00704	RLK	1.87357	0.0817284	0	Receptor-like protein kinase HSL1
gene-LOK49_LG13G01597	RLK	15.459	3.47788	2.07268	Receptor-like protein kinase FERONIA
gene-LOK49_LG13G02338	RLK	6.03972	0.859845	1.13792	Receptor-like protein kinase HSL1
gene-LOK49_LG13G02344	RLK	4.22559	0.654901	1.08209	Receptor-like protein kinase HSL1
gene-LOK49_LG13G02717	RLK	2.96781	6.29848	8.04359	putative receptor-like protein kinase
gene-LOK49_LG14G02187	RLK	0.229661	0.998264	2.46635	Pollen receptor-like kinase 3
gene-LOK49_LG15G00102	RLK	0.454965	0.0485065	0.0879637	Receptor-like protein kinase ANXUR1
gene-LOK49_LG01G00686	SnRK	5.03741	0.877355	0.578854	SNF1-related protein kinase catalytic subunit alpha KIN10
gene-LOK49_LG04G02272	SnRK	4.32716	18.1643	27.612	SNF1-related protein kinase regulatory subunit gamma-1
gene-LOK49_LG11G01215	SnRK	16.3539	8.84694	9.41376	SNF1-related protein kinase regulatory subunit gamma-1-like
gene-LOK49_LG14G00602	SnRK	6.54602	13.8485	14.4254	SNF1-related protein kinase catalytic subunit alpha KIN10
gene-LOK49_LG02G01784	WAK	0.863717	2.3541	9.69157	Wall-associated receptor kinase-like 2
gene-LOK49_LG04G01036	WAK	10.5786	3.97427	3.10859	Wall-associated receptor kinase-like 14
gene-LOK49_LG05G02491	WAK	16.9602	4.25961	4.07638	Wall-associated receptor kinase 2
gene-LOK49_LG05G02513	WAK	3.05396	11.1721	27.7741	Wall-associated receptor kinase 2
gene-LOK49_LG05G02524	WAK	4.25815	0.855649	0.294604	Wall-associated receptor kinase 2
gene-LOK49_LG05G02531	WAK	6.065	0.971208	0.229921	Wall-associated receptor kinase 2
gene-LOK49_LG05G02545	WAK	0.83338	0.0404746	0	Wall-associated receptor kinase 2
gene-LOK49_LG10G00647	WAK	0.209107	1.52175	1.39884	Wall-associated receptor kinase 2
gene-LOK49_LG10G01017	WAK	0.791772	0.0942683	0.013836	Wall-associated receptor kinase 5
gene-LOK49_LG10G01522	WAK	17.2945	7.26376	0.646163	Wall-associated receptor kinase-like 20

## Sheet: Table S4
Table S4. DEGs of TFs under Drought
Gene ID	Gene Family	0 d	8 d	15 d	Product
gene-LOK49_LG01G03324	B3	39.4856	148.518	157.976	B3 domain-containing protein Os01g0234100
gene-LOK49_LG04G01025	B3	2.96198	0.221103	0.0418295	B3 domain-containing transcription factor VRN1
gene-LOK49_LG04G01752	B3	5.01351	1.18944	0.142203	B3 domain-containing protein Os02g0764100
gene-LOK49_LG05G01534	B3	6.06089	10.5532	28.5362	B3 domain-containing transcription repressor VAL1
gene-LOK49_LG05G01815	B3	22.1287	53.9628	42.7588	B3 domain-containing protein Os03g0184500
gene-LOK49_LG05G01877	B3	88.6111	48.4604	10.4271	B3 domain-containing transcription factor VRN1
gene-LOK49_LG05G01890	B3	8.91843	5.7952	1.42827	B3 domain-containing transcription factor VRN1
gene-LOK49_Contig183G00006	bHLH	0.20774	1.53476	1.32466	Transcription factor bHLH30
gene-LOK49_LG02G01259	bHLH	0.396785	10.9973	11.039	Transcription factor bHLH93
gene-LOK49_LG02G03679	bHLH	12.0935	3.45061	5.39539	Transcription factor bHLH63
gene-LOK49_LG03G02063	bHLH	71.3067	3.07213	1.63569	Transcription factor bHLH14
gene-LOK49_LG03G03490	bHLH	5.99331	38.7555	99.5414	Transcription factor bHLH149
gene-LOK49_LG03G03606	bHLH	3.82816	7.53113	7.08438	Transcription factor bHLH66
gene-LOK49_LG04G02219	bHLH	1.24746	0.104383	0.0245084	Transcription factor bHLH35
gene-LOK49_LG04G03162	bHLH	3.63912	1.41878	0.303075	Transcription factor bHLH74
gene-LOK49_LG04G03822	bHLH	25.2282	15.053	12.9812	Transcription factor bHLH47
gene-LOK49_LG07G02207	bHLH	11.4863	0.212649	0.651531	Transcription factor bHLH162
gene-LOK49_LG08G00894	bHLH	0.0225514	0.717731	0.628148	Transcription factor bHLH93
gene-LOK49_LG08G03350	bHLH	36.5752	9.5149	7.2436	Transcription factor bHLH148
gene-LOK49_LG09G00704	bHLH	0.678485	6.10886	5.29105	Transcription factor bHLH162
gene-LOK49_LG09G01250	bHLH	1.41624	0.0725628	0.151034	Transcription factor bHLH25
gene-LOK49_LG09G01612	bHLH	1.48531	0.321173	0.112002	Transcription factor bHLH78
gene-LOK49_LG09G01741	bHLH	9.52028	2.12657	0.739307	Transcription factor bHLH112
gene-LOK49_LG10G02953	bHLH	17.3179	8.8163	5.16447	Transcription factor bHLH48
gene-LOK49_LG11G00810	bHLH	3.28057	1.62625	1.35845	Transcription factor bHLH49
gene-LOK49_LG12G02457	bHLH	2.82121	14.6711	14.9853	putative transcription factor bHLH107
gene-LOK49_LG12G02937	bHLH	4.40475	1.61679	0.556782	Transcription factor bHLH48
gene-LOK49_LG15G00336	bHLH	45.512	23.8641	19.0086	Transcription factor BHLH094
gene-LOK49_LG15G00338	bHLH	17.0377	7.57113	7.39031	Transcription factor BHLH094
gene-LOK49_LG01G03130	bZIP	0	9.30513	14.8102	bZIP transcription factor 2
gene-LOK49_LG02G01549	bZIP	111.396	39.1232	21.7474	Basic leucine zipper 23
gene-LOK49_LG02G03703	bZIP	211.212	664.248	532.947	bZIP transcription factor 44
gene-LOK49_LG03G03803	bZIP	4.29691	31.4989	23.5254	Basic leucine zipper 19
gene-LOK49_LG04G03157	bZIP	0.815121	43.9807	11.9428	bZIP transcription factor 2
gene-LOK49_LG05G03250	bZIP	0.266644	33.1038	24.9143	Basic leucine zipper 4
gene-LOK49_LG05G03951	bZIP	15.2101	33.4407	33.6621	bZIP transcription factor 50
gene-LOK49_LG08G03308	bZIP	0.496266	6.18199	75.5631	bZIP transcription factor 53
gene-LOK49_LG10G02519	bZIP	17.3209	29.5541	28.6923	bZIP transcription factor 17
gene-LOK49_LG11G02067	bZIP	25.5093	50.191	42.7737	bZIP transcription factor 16
gene-LOK49_LG11G02084	bZIP	9.12659	20.3655	16.2725	bZIP transcription factor 16
gene-LOK49_LG11G02665	bZIP	31.1986	75.5405	77.4866	putative E3 ubiquitin-protein ligase RHB1A
gene-LOK49_LG13G01925	bZIP	17.2629	34.99	31.4534	bZIP transcription factor 16
gene-LOK49_LG13G02906	bZIP	10.0267	42.5943	24.3762	Basic leucine zipper 9
gene-LOK49_LG01G01202	ERF	401.776	28.8702	60.6825	Ethylene-responsive transcription factor 5
gene-LOK49_LG01G01420	ERF	14.9102	0.50309	1.44938	Ethylene-responsive transcription factor ERF025
gene-LOK49_LG01G02021	ERF	0.213014	3.39968	7.40791	Ethylene-responsive transcription factor ABR1
gene-LOK49_LG01G02352	ERF	200.214	112.915	75.4096	Ethylene-responsive transcription factor RAP2-4
gene-LOK49_LG01G03320	ERF	22.6887	0.0298703	0	Ethylene-responsive transcription factor ERF109
gene-LOK49_LG01G03735	ERF	16.6864	0.522803	0.90018	Ethylene-responsive transcription factor ERN1
gene-LOK49_LG02G00774	ERF	1.10839	10.2622	8.76282	Ethylene-responsive transcription factor ERF034
gene-LOK49_LG03G00791	ERF	33.3355	88.245	60.4199	Ethylene-responsive transcription factor ERF118
gene-LOK49_LG04G00062	ERF	146.197	1.31158	0.725028	Ethylene-responsive transcription factor ERF017
gene-LOK49_LG04G00063	ERF	9.01953	48.0803	79.0937	Ethylene-responsive transcription factor ERF018
gene-LOK49_LG05G01800	ERF	177.422	0.782168	0.310393	Ethylene-responsive transcription factor ERF109
gene-LOK49_LG05G02792	ERF	0.567223	44.1613	181.141	Ethylene-responsive transcription factor ERF114
gene-LOK49_LG07G02116	ERF	18.7425	59.3549	59.9593	Ethylene-responsive transcription factor 4
gene-LOK49_LG08G01224	ERF	0	6.71779	41.371	Ethylene-responsive transcription factor ERF112
gene-LOK49_LG09G00727	ERF	1.8106	24.9215	24.6165	Ethylene-responsive transcription factor 12
gene-LOK49_LG10G01478	ERF	191.339	453.375	965.473	Fructose-bisphosphate aldolase%2C cytoplasmic isozyme
gene-LOK49_LG11G02302	ERF	5.63684	1.52016	0.879931	Ethylene-responsive transcription factor 5
gene-LOK49_LG12G01495	ERF	0.0746671	1.55532	1.54025	Ethylene-responsive transcription factor 1B
gene-LOK49_LG13G01024	ERF	17.5152	4.4174	1.41959	Ethylene-responsive transcription factor ERF061
gene-LOK49_LG13G01053	ERF	4.04606	0.136691	0.137836	Ethylene-responsive transcription factor CRF2
gene-LOK49_LG13G01567	ERF	0.794205	0.046605	0.0211629	Ethylene-responsive transcription factor 5
gene-LOK49_LG14G01323	ERF	0.124988	4.17992	22.8387	Ethylene-responsive transcription factor ERF114
gene-LOK49_LG14G02219	ERF	208.754	593.059	569.159	Ethylene-responsive transcription factor RAP2-12
gene-LOK49_Contig699G00001	GATA	8.90026	5.13192	4.90643	GATA transcription factor 11
gene-LOK49_LG01G00514	GATA	35.1121	1.61493	0.683466	GATA transcription factor 9
gene-LOK49_LG02G02294	GATA	0.882609	7.21272	49.8857	GATA transcription factor 16
gene-LOK49_LG02G03747	GATA	92.2228	14.3318	20.6179	GATA transcription factor 5
gene-LOK49_LG03G02594	GATA	31.2214	12.3065	7.02879	GATA transcription factor 2
gene-LOK49_LG04G01192	GATA	10.1863	1.54034	0.87135	GATA transcription factor 5
gene-LOK49_LG05G03111	GATA	62.8278	132.727	138.863	GATA transcription factor 24
gene-LOK49_LG07G01065	GATA	19.269	7.64073	2.97058	GATA transcription factor 11
gene-LOK49_LG08G00910	GATA	51.9256	20.3095	13.5926	GATA transcription factor 24
gene-LOK49_LG08G02486	GATA	59.7651	32.338	21.3052	GATA transcription factor 1
gene-LOK49_LG15G01638	GATA	7.91501	3.92326	4.06467	GATA transcription factor 11
gene-LOK49_Contig48G00004	HD-ZIP	0.1241	0.990849	1.64127	Homeobox-leucine zipper protein HOX3
gene-LOK49_LG01G01783	HD-ZIP	1.06804	61.6512	108.509	Homeobox-leucine zipper protein ATHB-7
gene-LOK49_LG01G02259	HD-ZIP	316.583	110.873	15.1107	Homeobox-leucine zipper protein ATHB-6
gene-LOK49_LG02G01273	HD-ZIP	6.36071	14.8058	25.0532	Homeobox-leucine zipper protein HAT14
gene-LOK49_LG03G00425	HD-ZIP	2.87332	0.177998	0.764393	Homeobox-leucine zipper protein ATHB-13
gene-LOK49_LG03G02066	HD-ZIP	6.53069	1029.74	861.486	Homeobox-leucine zipper protein ATHB-7
gene-LOK49_LG09G01969	HD-ZIP	1.32333	0.0848827	0.100805	Homeobox-leucine zipper protein ATHB-52
gene-LOK49_LG11G01247	HD-ZIP	0.0232628	1.47083	1.39659	Homeobox-leucine zipper protein HAT5
gene-LOK49_LG12G01843	HD-ZIP	4.0972	10.5938	14.3544	Homeobox-leucine zipper protein REVOLUTA
gene-LOK49_LG13G02362	HD-ZIP	0.261605	1.86503	6.22134	Homeobox-leucine zipper protein HOX33
gene-LOK49_LG13G02373	HD-ZIP	0.201476	1.31	4.19825	Homeobox-leucine zipper protein ATHB-8
gene-LOK49_LG01G01914	HSF	13.4596	33.8269	33.7405	Heat stress transcription factor A-1
gene-LOK49_LG03G03037	HSF	0.032921	4.72257	3.25306	Heat shock factor protein HSF30
gene-LOK49_LG03G03040	HSF	1.23107	48.9441	30.2632	Heat shock factor protein HSF30
gene-LOK49_LG10G01485	HSF	19.7285	1.63826	7.75765	Heat stress transcription factor A-3
gene-LOK49_Contig221G00005	MADS	2.37462	0.144286	0.162214	MADS-box transcription factor 27
gene-LOK49_LG01G03053	MADS	3.42926	0.577931	0.689943	MADS-box transcription factor 27
gene-LOK49_LG02G03159	MADS	10.4028	3.41429	6.31893	MADS-box transcription factor 27
gene-LOK49_LG11G02569	MADS	37.9607	26.1862	15.614	MADS-box protein SOC1
gene-LOK49_Contig451G00002	MYB	0.141848	8.65334	20.3693	Transcription factor MYB102
gene-LOK49_LG05G00756	MYB	0.115522	1.78159	8.97797	Transcription factor MYB36
gene-LOK49_LG05G01187	MYB	4.51471	25.1247	27.6615	Transcription factor MYB48
gene-LOK49_LG05G03342	MYB	239.322	70.9515	87.1582	Transcription factor MYB73
gene-LOK49_LG05G03389	MYB	44.1709	13.742	16.2937	Transcription factor MYB73
gene-LOK49_LG06G00065	MYB	0.0215884	13.4303	25.8828	Transcription factor MYB63
gene-LOK49_LG06G01568	MYB	2.37042	0.282058	0.186745	Transcription factor MYB4
gene-LOK49_LG06G01569	MYB	7.22852	1.15244	0.926757	Transcription factor MYB15
gene-LOK49_LG07G02347	MYB	142.608	2.89445	0.148134	Transcription factor MYB15
gene-LOK49_LG08G01449	MYB	0.222552	0.996868	1.04331	Transcription factor MYB52
gene-LOK49_LG09G01802	MYB	0.245584	10.9274	22.3068	Transcription factor MYB102
gene-LOK49_LG10G00882	MYB	3.55178	34.5863	29.0126	Myb-related protein 308
gene-LOK49_LG10G01614	MYB	135.187	58.1195	67.8567	Transcription factor MYB27
gene-LOK49_LG10G02345	MYB	0.115722	2.25062	3.82432	putative Myb family transcription factor
gene-LOK49_LG10G03080	MYB	33.4979	16.9839	10.2004	Myb-related protein 2
gene-LOK49_LG11G01143	MYB	3.86712	1.48568	1.54454	Myb family transcription factor PHL8
gene-LOK49_LG12G01501	MYB	62.3642	0.899542	1.9074	Transcription factor MYB15
gene-LOK49_LG12G02253	MYB	11.8463	4.92911	1.01795	Transcription factor MYB60
gene-LOK49_LG12G02992	MYB	10.5024	4.6939	2.26545	Myb family transcription factor PHL5
gene-LOK49_LG13G00418	MYB	17.0918	8.38335	1.59283	Myb family transcription factor EFM
gene-LOK49_LG13G01267	MYB	0.766295	2.50947	4.18173	Transcription factor MYB3R-2
gene-LOK49_LG13G02409	MYB	0.571954	2.01641	3.74823	Transcription factor MYB3R-4
gene-LOK49_LG14G00213	MYB	0.426383	42.2085	86.2508	Transcription factor MYB62
gene-LOK49_LG14G00265	MYB	106.081	18.9859	9.55256	Transcription factor MYBS1
gene-LOK49_LG15G00137	MYB	4.47841	34.8171	31.531	Transcription factor MYB12
gene-LOK49_Contig384G00002	NAC	6.44173	2.01512	0.743628	NAC domain-containing protein 22
gene-LOK49_Contig73G00025	NAC	1.90045	7.88472	7.6024	NAC domain-containing protein 1
gene-LOK49_LG01G03742	NAC	1.49703	33.4284	68.0251	NAC domain-containing protein 100
gene-LOK49_LG01G04247	NAC	27.1874	10.2495	6.624	NAC domain-containing protein 83
gene-LOK49_LG03G00051	NAC	54.3047	429.073	249.646	NAC domain-containing protein 83
gene-LOK49_LG03G00483	NAC	25.3462	123.617	114.782	NAC domain-containing protein 1
gene-LOK49_LG03G02057	NAC	0.627183	0.0194794	0	NAC domain-containing protein 43
gene-LOK49_LG03G03364	NAC	13.5642	6.13877	3.78501	NAC domain-containing protein 35
gene-LOK49_LG05G01021	NAC	1.55223	0.088749	0.0262131	NAC domain-containing protein 90
gene-LOK49_LG05G02073	NAC	1.42208	0.18681	0.257165	NAC domain-containing protein 90
gene-LOK49_LG05G02074	NAC	2.86173	0.0579462	0	NAC domain-containing protein 90
gene-LOK49_LG06G00693	NAC	4.31833	13.9487	75.0212	NAC domain-containing protein JA2L
gene-LOK49_LG07G01358	NAC	22.7182	56.4578	94.4412	NAC domain containing protein 52
gene-LOK49_LG07G01359	NAC	50.6139	127.822	193.305	NAC domain-containing protein 78
gene-LOK49_LG07G03186	NAC	21.6158	431.799	1020.44	NAC domain-containing protein JA2L
gene-LOK49_LG08G01571	NAC	129.283	809.8	1973.33	NAC domain-containing protein 2
gene-LOK49_LG11G02186	NAC	0.984079	5.98032	9.52625	NAC domain-containing protein 71
gene-LOK49_LG05G00648	S1Fa-like	1.3624	11.6247	9.46443	DNA-binding protein S1FA2
gene-LOK49_LG10G01786	S1Fa-like	63.8575	170.204	168.727	DNA-binding protein S1FA2
gene-LOK49_LG01G00312	SRM	11.6245	35.4711	46.6808	Transcription factor SRM1
gene-LOK49_LG07G01528	SRM	0.64649	4.112	8.05173	Transcription factor SRM1
gene-LOK49_LG07G01550	SRM	1.89157	7.97587	16.6361	Transcription factor SRM1
gene-LOK49_LG04G01759	TCP	0.526299	0.024112	0	Transcription factor TCP18
gene-LOK49_LG04G01838	TCP	3.92179	8.90587	8.64664	Transcription factor TCP5
gene-LOK49_LG07G02068	TCP	5.32895	1.64878	1.63717	Transcription factor TCP4
gene-LOK49_LG11G01170	TCP	3.67718	15.298	24.0165	Transcription factor TCP15
gene-LOK49_LG13G01297	TCP	5.09714	2.95019	1.55701	Transcription factor TCP9
gene-LOK49_LG14G00269	TCP	1.03669	0.163636	0.204606	Transcription factor TCP18
gene-LOK49_LG01G01094	WRKY	0.878284	0.16147	0.0369784	WRKY transcription factor 55
gene-LOK49_LG01G01095	WRKY	9.03327	2.62851	4.09849	WRKY DNA-binding transcription factor 70
gene-LOK49_LG01G03275	WRKY	9.54841	85.7751	124.732	putative WRKY transcription factor 7
gene-LOK49_LG01G03730	WRKY	16.0309	32.8014	29.867	putative WRKY transcription factor 4
gene-LOK49_LG03G00183	WRKY	2.34901	0.405489	0.403577	WRKY transcription factor WRKY76
gene-LOK49_LG03G00646	WRKY	17.6971	95.4483	106.556	putative WRKY transcription factor 3
gene-LOK49_LG03G01195	WRKY	174.502	13.0817	6.56894	putative WRKY transcription factor 53
gene-LOK49_LG03G01977	WRKY	6.59674	1.12337	0.393751	putative WRKY transcription factor 39
gene-LOK49_LG05G00062	WRKY	14.9772	1.69192	1.18681	putative WRKY transcription factor 70
gene-LOK49_LG05G02842	WRKY	0	1.42653	0.787157	putative WRKY transcription factor 51
gene-LOK49_LG05G03407	WRKY	2.99309	9.69853	11.0442	putative WRKY transcription factor 7
gene-LOK49_LG07G03590	WRKY	8.05423	15.2207	17.964	putative WRKY transcription factor 2
gene-LOK49_LG10G00094	WRKY	19.1169	247.035	352.791	putative WRKY transcription factor 75
gene-LOK49_LG10G00913	WRKY	8.13117	2.45513	0.726242	putative WRKY transcription factor 40
gene-LOK49_LG12G00969	WRKY	0.0249707	26.9336	105.166	WRKY transcription factor 23
gene-LOK49_LG12G00986	WRKY	15.6951	6.62878	0.586878	putative WRKY transcription factor 14
gene-LOK49_LG12G01373	WRKY	12.0807	7.84961	5.89531	putative WRKY transcription factor 21
gene-LOK49_LG13G01083	WRKY	19.6788	39.4405	90.9895	putative WRKY transcription factor 19
gene-LOK49_LG13G02888	WRKY	80.1753	20.0257	20.6715	putative WRKY transcription factor 11

## Sheet: Table S5
Table S5. Other Important DEGs under Drought
Gene ID	Gene Family	0 d	8 d	15 d	Product
gene-LOK49_LG13G02954	CKX	70.9822	11.841	1.94162	Cytokinin dehydrogenase 7
gene-LOK49_LG01G00515	Auxin	17.4185	4.45587	2.98216	Auxin response factor 18
gene-LOK49_LG01G02697	Auxin	10.0633	5.50421	4.68973	Auxin response factor 8
gene-LOK49_LG07G01069	Auxin	10.834	3.55081	3.07512	Auxin response factor 18
gene-LOK49_LG09G02368	Auxin	5.56394	11.8523	11.9743	Auxin response factor 6
gene-LOK49_LG12G01358	Auxin	5.25402	48.6322	31.7482	Auxin-induced protein 22D
gene-LOK49_LG13G02349	Auxin	0.310185	2.70495	1.72349	Auxin-responsive protein IAA18
gene-LOK49_LG13G02612	Auxin	1.61668	7.56947	8.27888	Auxin-responsive protein IAA29
gene-LOK49_LG14G01979	Auxin	0.466247	5.47425	4.51781	Auxin-responsive protein IAA26
gene-LOK49_LG15G00355	Auxin	0.358991	2.36148	1.96126	Auxin response factor 2
gene-LOK49_Contig67G00006	Auxin	52.2531	13.1394	2.90461	Auxin-responsive protein IAA17
gene-LOK49_LG03G02090	Auxin	47.5413	13.6669	7.15484	Auxin response factor 9
gene-LOK49_LG03G03031	Auxin	7.988	0.289055	1.14183	Auxin-binding protein ABP19a
gene-LOK49_LG04G02623	Auxin	58.1645	9.6579	3.02634	Auxin-responsive protein IAA17
gene-LOK49_LG05G01678	Auxin	0.835623	0	0.0948054	Auxin-induced in root cultures protein 12
gene-LOK49_LG08G00885	Auxin	63.4728	28.6157	10.8119	Auxin-responsive protein IAA9
gene-LOK49_LG08G00893	Auxin	105.801	52.7334	21.8398	Auxin-responsive protein IAA9
gene-LOK49_LG14G02162	Auxin	32.7636	1.20039	0.302818	Auxin-binding protein ABP19a
gene-LOK49_LG15G00925	Auxin	41.8703	3.40495	3.86301	Auxin-induced in root cultures protein 12
gene-LOK49_LG01G01787	SAUR	32.6488	166.654	169.843	Auxin-responsive protein SAUR32
gene-LOK49_LG02G04006	SAUR	3.75725	0	0.066473	Auxin-responsive protein SAUR64
gene-LOK49_LG03G00059	SAUR	3.87355	0.75074	0.246229	Auxin-responsive protein SAUR71
gene-LOK49_LG03G02065	SAUR	11.2082	29.5904	28.5762	Auxin-responsive protein SAUR32
gene-LOK49_LG03G03678	SAUR	11.9877	0.704822	0.488377	Auxin-responsive protein SAUR50
gene-LOK49_LG03G03682	SAUR	16.3493	0.0725006	0.209868	Auxin-responsive protein SAUR20
gene-LOK49_LG03G03683	SAUR	9.50691	0.234817	0.14705	Auxin-responsive protein SAUR22
gene-LOK49_LG03G03709	SAUR	10.6713	0.878803	0.134531	Auxin-responsive protein SAUR21
gene-LOK49_LG08G00326	SAUR	2.70864	0.0725006	0.405891	Auxin-responsive protein SAUR50
gene-LOK49_LG11G02424	SAUR	59.7308	7.98526	10.647	Auxin-responsive protein SAUR36
gene-LOK49_LG01G03207	POD	1.34906	28.5646	84.2768	Peroxidase 51
gene-LOK49_LG03G01503	POD	6.21815	0.0629014	0	Peroxidase 4
gene-LOK49_LG04G00843	POD	0.0670392	1.12845	9.59141	Peroxidase 73
gene-LOK49_LG04G00858	POD	0.273379	6.15526	34.8998	Peroxidase 73
gene-LOK49_LG04G01631	POD	22.0222	65.0748	55.4385	Peroxidase 17
gene-LOK49_LG08G01222	POD	30.9229	137.382	494.246	Peroxidase 12
gene-LOK49_LG09G00334	POD	30.4801	6.61539	0.499818	Peroxidase 42
gene-LOK49_LG09G01554	POD	81.7208	33.1927	1.46058	Peroxidase 42
gene-LOK49_LG09G02001	POD	0.265398	0	0	Peroxidase 19
gene-LOK49_LG12G02226	POD	29.8773	0.13887	2.9974	Peroxidase 44
gene-LOK49_LG15G01134	POD	13.4365	2.53964	2.80729	Peroxidase 4
gene-LOK49_Contig296G00004	F-box	0.0592504	5.07337	12.195	putative F-box protein
gene-LOK49_Contig692G00001	F-box	0.422998	4.57407	9.87391	putative F-box protein
gene-LOK49_LG01G01441	F-box	5.36092	3.07755	1.34682	F-box protein PP2-A13
gene-LOK49_LG01G01464	F-box	23.2442	48.6251	43.0597	F-box/LRR-repeat protein
gene-LOK49_LG01G03692	F-box	27.4685	68.3689	66.352	F-box protein
gene-LOK49_LG02G00465	F-box	19.3474	43.2543	34.5254	F-box protein
gene-LOK49_LG02G02139	F-box	27.5981	59.9518	158.596	F-box protein
gene-LOK49_LG02G02563	F-box	8.38298	19.9209	18.9382	F-box protein
gene-LOK49_LG02G03298	F-box	16.398	46.1984	70.9818	F-box protein SKIP22
gene-LOK49_LG02G03440	F-box	1.77315	0.123167	0.217612	F-box protein
gene-LOK49_LG03G00490	F-box	0.495834	1.72603	1.86054	F-box/FBD/LRR-repeat protein
gene-LOK49_LG03G00712	F-box	1.1616	0.391418	0.189497	F-box protein
gene-LOK49_LG03G02346	F-box	5.2592	36.7748	29.8174	F-box protein
gene-LOK49_LG03G02361	F-box	1.28962	8.31968	6.33931	F-box protein
gene-LOK49_LG03G03638	F-box	28.1581	52.6424	44.9307	F-box protein SKIP1
gene-LOK49_LG03G03843	F-box	4.22822	8.93223	9.15154	F-box protein SKIP23
gene-LOK49_LG04G00313	F-box	4.10329	1.3805	0.512678	F-box protein
gene-LOK49_LG04G00318	F-box	3.50499	0.654841	0.467744	F-box protein
gene-LOK49_LG04G01099	F-box	10.747	22.1593	25.5185	F-box protein
gene-LOK49_LG05G01029	F-box	2.13194	0.364626	0.520028	putative F-box protein
gene-LOK49_LG06G01165	F-box	3.2301	32.4897	18.7364	F-box protein
gene-LOK49_LG06G01166	F-box	0.46456	3.52423	2.95181	F-box protein
gene-LOK49_LG07G00443	F-box	16.9456	40.7578	53.6268	F-box/LRR-repeat protein
gene-LOK49_LG07G00466	F-box	9.81859	49.0988	19.688	F-box protein
gene-LOK49_LG07G00622	F-box	0.271379	3.38565	20.5717	F-box protein
gene-LOK49_LG07G01529	F-box	5.79783	11.6222	14.3106	F-box protein
gene-LOK49_LG07G01552	F-box	1.76745	4.03351	5.08382	putative F-box protein
gene-LOK49_LG09G00597	F-box	11.557	1.49232	0.0787483	putative F-box protein
gene-LOK49_LG09G01558	F-box	2.9872	0.15985	0.118617	putative F-box protein
gene-LOK49_LG09G01559	F-box	0.223662	0	0	putative F-box protein
gene-LOK49_LG09G01560	F-box	0.999079	0	0	putative F-box protein
gene-LOK49_LG09G01562	F-box	2.91341	0.0182634	0.189945	putative F-box protein
gene-LOK49_LG09G02851	F-box	27.2847	87.0357	80.3095	F-box protein PP2-B11
gene-LOK49_LG10G00129	F-box	44.1566	25.7142	29.9095	F-box protein
gene-LOK49_LG11G00542	F-box	23.1097	0.346763	0.161224	F-box protein
gene-LOK49_LG12G00032	F-box	1.4978	9.02298	23.3577	putative F-box protein
gene-LOK49_LG12G00570	F-box	20.115	37.6431	40.5213	F-box protein SKIP22
gene-LOK49_LG12G00574	F-box	13.7	30.6024	33.15	F-box protein SKIP22
gene-LOK49_LG12G00576	F-box	10.2573	21.2491	24.5336	F-box protein SKIP22
gene-LOK49_LG12G02067	F-box	2.05861	4.92288	5.35746	F-box protein
gene-LOK49_LG12G02072	F-box	3.206	6.62861	8.17937	F-box protein
gene-LOK49_LG12G02465	F-box	37.3319	10.3927	7.02948	F-box protein
gene-LOK49_LG13G01280	F-box	85.6397	50.4539	26.4838	F-box protein PP2-A12
gene-LOK49_LG13G02114	F-box	16.9409	45.8923	67.8642	F-box protein SKIP31
gene-LOK49_LG14G01179	F-box	15.8467	33.9408	31.1702	F-box/kelch-repeat protein
gene-LOK49_LG14G01239	F-box	1.81365	0.0901389	0.10862	F-box protein
gene-LOK49_LG14G01255	F-box	1.34014	0.0917637	0.297354	F-box protein
gene-LOK49_LG14G01465	F-box	1.04085	0.182851	0.0408275	putative F-box protein
gene-LOK49_LG15G01922	F-box	0.70939	2.21338	2.48441	F-box protein
gene-LOK49_LG15G02284	F-box	3.83651	0.30292	1.21665	F-box protein
gene-LOK49_LG15G02335	F-box	1.08881	3.07292	2.95214	putative F-box protein
gene-LOK49_LG01G01588	ABC transporter	2.5418	22.0475	36.2405	ABC transporter C family member 10
gene-LOK49_LG01G01590	ABC transporter	7.28999	44.2699	87.8437	ABC transporter C family member 10
gene-LOK49_LG01G01605	ABC transporter	2.20856	18.4702	33.6364	ABC transporter C family member 10
gene-LOK49_LG03G01285	ABC transporter	2.09154	0.500799	0.222174	putative ABC transporter B family member 8
gene-LOK49_LG03G01450	ABC transporter	0.271112	1.80146	0.681635	ABC transporter G family member 32
gene-LOK49_LG06G00266	ABC transporter	0.957758	0.15491	0.092331	ABC transporter G family member 26
gene-LOK49_LG07G01008	ABC transporter	4.4132	11.3444	8.84225	ABC transporter G family member 28
gene-LOK49_LG07G01017	ABC transporter	3.00784	6.18409	6.82652	ABC transporter G family member 28
gene-LOK49_LG07G01767	ABC transporter	47.0255	89.9531	124.69	ABC transporter E family member 2
gene-LOK49_LG10G01285	ABC transporter	0.518939	0.123774	0.168061	ABC transporter G family member 34
gene-LOK49_LG10G01289	ABC transporter	12.1687	5.89298	2.9495	ABC transporter G family member 34
gene-LOK49_LG10G01291	ABC transporter	19.7252	8.60746	4.85776	ABC transporter G family member 34
gene-LOK49_LG10G02884	ABC transporter	8.91244	18.6015	22.1509	ABC transporter A family member 1
gene-LOK49_LG12G00863	ABC transporter	10.5181	2.03438	6.55165	ABC transporter B family member 11
gene-LOK49_LG13G01065	ABC transporter	23.1238	12.5508	3.34582	ABC transporter C family member 10
gene-LOK49_LG14G00728	ABC transporter	1.49911	0.479367	0.530857	ABC transporter A family member 12
gene-LOK49_LG15G00705	ABC transporter	0.690008	2.51445	4.46361	ABC transporter C family member 5
gene-LOK49_LG15G00717	ABC transporter	1.22333	5.26924	8.06494	ABC transporter C family member 5
gene-LOK49_Contig150G00001	Stress-related protein	13.192	33.6433	67.7994	Stress-related protein
gene-LOK49_LG02G02186	Stress-related protein	19.4758	48.8142	95.8135	Stress-related protein
gene-LOK49_LG04G02259	Stress-related protein	545.825	2240.95	1570.42	Stress-response A/B barrel domain-containing protein HS1
gene-LOK49_LG06G03417	Stress-related protein	3.45055	12.5958	10.4692	Stress-response A/B barrel domain-containing protein HS1
gene-LOK49_LG07G00832	Chalcone--flavonone isomerase	36.5027	193.087	136.924	Chalcone--flavonone isomerase
gene-LOK49_LG07G01213	Chalcone--flavonone isomerase	3.15031	13.9142	14.183	Chalcone--flavonone isomerase
gene-LOK49_LG07G01224	Chalcone--flavonone isomerase	3.99517	18.4873	20.3824	Chalcone--flavonone isomerase
gene-LOK49_LG04G01211	Zinc finger protein	58.239	146.458	108.041	B-box zinc finger protein 19
gene-LOK49_LG07G02356	Zinc finger protein	39.5011	22.7156	9.92552	B-box zinc finger protein 32
gene-LOK49_LG07G02374	Zinc finger protein	15.1822	6.66404	3.49445	B-box zinc finger protein 32
gene-LOK49_LG08G02120	Zinc finger protein	300.061	207.991	212.614	B-box zinc finger protein 24
gene-LOK49_LG09G00525	Zinc finger protein	4.5797	0.854286	0.313696	B-box zinc finger protein 32
gene-LOK49_LG09G00526	Zinc finger protein	8.17636	1.88204	0.634673	B-box zinc finger protein 32
gene-LOK49_LG01G03593	Zinc finger protein	5.8652	14.4395	16.8821	Zinc finger protein CONSTANS-LIKE 2
gene-LOK49_LG01G04116	Zinc finger protein	0.121371	3.44	16.6141	Zinc finger protein CONSTANS-LIKE 16
gene-LOK49_LG07G02783	Zinc finger protein	0.649536	6.94679	13.7568	Zinc finger protein CONSTANS-LIKE 9
gene-LOK49_LG01G03382	Zinc finger protein	0.0978045	1.98742	6.22397	Dof zinc finger protein DOF3.4
gene-LOK49_LG09G00652	Zinc finger protein	0.725813	3.14252	5.44957	Dof zinc finger protein DOF5.3
gene-LOK49_LG01G03370	Zinc finger protein	12.3077	6.59293	4.2175	Dof zinc finger protein DOF5.7
gene-LOK49_LG05G01072	Zinc finger protein	9.14301	4.7481	3.64024	Dof zinc finger protein DOF2.1
gene-LOK49_LG14G02024	Zinc finger protein	27.0788	12.2617	5.01032	Dof zinc finger protein DOF1.7
gene-LOK49_LG01G01712	Zinc finger protein	15.2583	38.5174	46.3441	Zinc finger protein CO3
gene-LOK49_LG03G01079	Zinc finger protein	1.45069	0.401204	0.155937	Zinc finger protein SHOOT GRAVITROPISM 5
gene-LOK49_LG04G00451	Zinc finger protein	122.9	38.8701	29.7366	Zinc finger protein CONSTANS-LIKE 5
gene-LOK49_LG04G00886	Zinc finger protein	4.6337	1.84991	0.914811	Zinc finger protein 7
gene-LOK49_LG04G01731	Zinc finger protein	4.45909	0.760823	0.358331	Zinc finger protein CONSTANS-LIKE 16
gene-LOK49_LG05G03285	Zinc finger protein	507.855	32.088	25.7522	Zinc finger protein ZAT10
gene-LOK49_LG07G00861	Zinc finger protein	1223.16	88.814	53.1176	Zinc finger CCCH domain-containing protein 66
gene-LOK49_LG07G03477	Zinc finger protein	84.6208	35.2689	15.3107	Zinc finger CCCH domain-containing protein 18
gene-LOK49_LG11G00358	Zinc finger protein	8.16153	2.45218	3.08395	Zinc finger protein SHOOT GRAVITROPISM 5
gene-LOK49_LG11G02668	Zinc finger protein	0.069659	1.34838	2.52701	Zinc finger protein CO3
gene-LOK49_LG14G00224	Zinc finger protein	133.771	32.5122	11.4619	Zinc finger protein CONSTANS-LIKE 16
gene-LOK49_LG14G00807	Zinc finger protein	6.62287	3.43066	2.1428	Zinc finger protein BRUTUS-like
gene-LOK49_LG15G01469	Zinc finger protein	2.75287	0.375108	0.463794	Zinc finger protein ZAT12
gene-LOK49_LG15G01470	Zinc finger protein	318.196	14.1751	42.4583	Zinc finger protein ZAT8
gene-LOK49_LG15G01752	Zinc finger protein	3.75158	1.17251	0.26087	Zinc finger protein ZAT5
gene-LOK49_LG02G00474	Zinc finger protein	5.08291	12.2867	42.1806	Zinc finger CCCH domain-containing protein 48
gene-LOK49_LG03G01499	Zinc finger protein	4.24737	9.50369	11.1692	Zinc finger CCCH domain-containing protein 39
gene-LOK49_LG07G02131	Zinc finger protein	0	0.374573	0.434908	Zinc finger CCCH domain-containing protein 2
gene-LOK49_LG10G00926	Zinc finger protein	13.329	40.7684	53.8068	Zinc finger CCCH domain-containing protein 18
gene-LOK49_LG12G01167	Zinc finger protein	2.10154	6.5331	11.2455	Zinc finger CCCH domain-containing protein 32
gene-LOK49_LG13G00288	Zinc finger protein	5.02135	8.87271	8.20656	Zinc finger CCCH domain-containing protein 34
gene-LOK49_LG13G02289	Zinc finger protein	4.1434	26.1026	48.4257	Zinc finger CCCH domain-containing protein 20

## Sheet: Table S6
Table S6. Specific primers of selected genes for qRT-PCR analysis.
Gene ID	Sequence
LG01G01976F	CAACGGGACCCATCAGC
LG01G01976R	CCATCACGGCAAGGAAA
LG04G00063F	AGTGGGTGGCGGAGGT
LG04G00063R	GGCGGATAGTGAGGGAAA
LG02G03733F	TTCCATCCGACGCTAACA
LG02G03733R	GCCCCAGTGGCACTAAAC
LG03G00646F	GCAGCAGATGCCTCCCT
LG03G00646R	TCCGCCAGTTGAAACCA
LG07G00954F	TCCTTGAAATGCTGACGGG
LG07G00954R	ACGGGAATCCATAACACGA
LG08G01571F	GCGGGTAGTGGGTATTGG
LG08G01571R	TTTCTTGCGGGCGGAC
LG12G00734F	TGCCTAAGCATCCCAACA
LG12G00734R	CCACAATCCGATCAAACAAC
TubulinF	CCATGCCTTGGATCACATTT
TubulinR	TGGGGCCATTAATGTAGACG
